# Supplementary material for: An Effective Approach to Improve the Thermal Conductivity, Strength, and Stress Relaxation of Carbon Nanotubes/Epoxy Composites Based on Vitrimer Chemistry
Source: Int J Mol Sci. 2022 Aug 9;23(16):8833. doi: 10.3390/ijms23168833 (PMC9408316; doi:10.3390/ijms23168833)
Supplement: Supplementary file 1 [file ijms-23-08833-s001.zip]

Archive with 1 entries (1 files):
- ijms-1823850-supplementary.pdf
